# Supplementary material for: Genetic Characterization of 191 Probands with Inherited Retinal Dystrophy by Targeted NGS Analysis
Source: Genes (Basel). 2024 Jun 12;15(6):766. doi: 10.3390/genes15060766 (PMC11203276; doi:10.3390/genes15060766)
Supplement: Supplementary file 1 [file genes-15-00766-s001.zip]

Archive with 6 entries (6 files):
- Tab. S1.xlsx
- Tab. S2.xlsx
- Tab. S3.xlsx
- Tab. S4.xlsx
- Tab. S5.xlsx
- TABLE CAPTION.pdf
