# Supplementary material for: Genetic Characterization of 191 Probands with Inherited Retinal Dystrophy by Targeted NGS Analysis
Source: Genes (Basel). 2024 Jun 12;15(6):766. doi: 10.3390/genes15060766 (PMC11203276; doi:10.3390/genes15060766)
Supplement: Supplementary file 1 [file genes-15-00766-s001.zip › Tab. S1.xlsx]

## Sheet: Foglio1
Gene	cDNA sequence	RefSeqGene	Inheritance	Panel 1
ABCA4	NM_000350.3	NG_009073.1	AD/AR	yes
ADGRV1	NM_032119.3	NG_007083.2	AR	yes
AIPL1	NM_014336.5	NG_008474.1	AR	no
ARL6	NM_177976.3	NG_008119.2	AR	no
BEST1	NM_004183.4	NG_009033.1	AD/AR	yes
CACNA1F	NM_005183.4	NG_009095.2	XLR	yes
CDH23	NM_022124.6	NG_008835.1	AR	yes
CDHR1	NM_033100.4	NG_028034.1	AR	no
CEP290	NM_025114.4	NG_008417.1	AR	no
CFAP410	NM_004928.3	NG_032952.1	AR	no
CHM	NM_000390.4	NG_009874.2	XLR	yes
CIB2	NM_006383.4	NG_033006.1	AR	no
CLRN1	NM_174878.3	NG_009168.1	AR	no
CNGA1	NM_000087.5	NG_009193.1	AR	no
CNGA3	NM_001298.3	NG_009097.1	AR	yes
CNGB1	NM_001297.5	NG_016351.1	AD/AR	no
CNGB3	NM_019098.5	NG_016980.1	AR	yes
CRB1	NM_201253.3	NG_008483.2	AR	no
CRX	NM_000554.6	NG_008605.1	AD	yes
ELOVL4	NM_022726.4	NG_009108.1	AD/AR	yes
EYS	NM_001142800.2	NG_023443.2	AR	yes
FAM161A	NM_001201543.2	NG_028125.1	AR	no
GDF6	NM_001001557.4	NG_008981.1	AD	no
GNAT2	NM_005272.5	NG_009099.1	AR	yes
GRM6	NM_000843.4	NG_008105.1	AR	no
GUCA1A	NM_000409.5	NG_009938.1	AD	yes
GUCY2D	NM_000180.4	NG_009092.1	AD/AR	yes
IMPDH1	NM_000883.4	NG_009194.1	AD	yes
IQCB1	NM_001023570.4	NG_015887.1	AR	no
LCA5	NM_181714.4	NG_016011.1	AR	no
LRAT	NM_004744.5	NG_009110.1	AR	no
MERTK	NM_006343.3	NG_011607.1	AD/AR	no
MYO7A	NM_000260.4	NG_009086.1	AD/AR	yes
NMNAT1	NM_022787.4	NG_032954.1	AR	no
NR2E3	NM_014249.4	NG_009113.2	AD/AR	yes
NYX	NM_022567.2	NG_009112.1	XLR	no
PCDH15	NM_033056.4	NG_009191.2	AR	yes
PDE6A	NM_000440.3	NG_009102.1	AD/AR	no
PDE6B	NM_000283.4	NG_009839.1	AD/AR	no
PDE6C	NM_006204.4	NG_016752.1	AR	no
PDZD7	NM_001195263.2	NG_028030.1	AR	no
PROM1	NM_006017.3	NG_011696.1	AD/AR	no
PRPF3	NM_004698.4	NG_008245.1	AD	yes
PRPF31	NM_015629.4	NG_009759.1	AD	yes
PRPH2	NM_000322.5	NG_009176.1	AD/AR	yes
RDH12	NM_152443.3	NG_008321.1	AR	no
RHO	NM_000539.3	NG_009115.1	AD/AR	yes
RIMS1	NM_014989.5	NG_016209.1	AD	no
RLBP1	NM_000326.5	NG_008116.1	AD/AR	yes
RP1	NM_006269.2	NG_009840.1	AD/AR	yes
RP2	NM_006915.3	NG_009107.1	XLR	yes
RPE65	NM_000329.3	NG_008472.1	AR	yes
RPGR	NM_000328.3	NG_009553.1	XLR	yes
ORF15	NM_001034853.2	Not available	XLR	yes
RPGRIP1	NM_020366.4	NG_008933.1	AR	no
RS1	NM_000330.4	NG_008659.3	XLR	yes
SLC24A1	NM_004727.3	NG_031968.2	AR	no
SPATA7	NM_018418.5	NG_021183.1	AR	no
TRPM1	NM_002420.6	NG_016453.2	AD/AR	no
TULP1	NM_003322.6	NG_009077.1	AR	no
USH1C	NM_005709.4	NG_011883.1	AR	yes
USH1G	NM_173477.5	NG_007882.2	AR	yes
USH2A	NM_206933.4	NG_009497.1	AR	yes
WHRN	NM_015404.4	NG_016700.1	AR	no
