# Supplementary material for: Genetic Characterization of 191 Probands with Inherited Retinal Dystrophy by Targeted NGS Analysis
Source: Genes (Basel). 2024 Jun 12;15(6):766. doi: 10.3390/genes15060766 (PMC11203276; doi:10.3390/genes15060766)
Supplement: Supplementary file 1 [file genes-15-00766-s001.zip › Tab. S2.xlsx]

## Sheet: Foglio1
ID	GENDER	Age at genetic testing	DIAGNOSIS	GENETIC DIAGNOSIS	SEGREGATION STUDY
1	M	51	Usher syndrome	unsolved	no
2	F	44	Usher syndrome	solved	no
3	M	54	Usher syndrome	unsolved	no
4	M	35	Stargardt Disease	solved	yes
5	F	50	Retinitis pigmentosa	unsolved	no
6	M	48	Achromatopsia	unsolved	no
7	M	11	CSNB2	solved	yes
8	M	25	Stargardt Disease	unsolved	no
9	M	41	Achromatopsia	unsolved	no
10	M	47	Retinitis pigmentosa	solved	yes
11	F	57	Retinitis pigmentosa	unsolved	no
12	F	39	Best vitelliform macular dystrophy	unsolved	no
13	M	16	CSNB2	solved	yes
14	M	48	Cone dystrophy	unsolved	no
15	F	45	Retinal dystrophy	unsolved	no
16	F	12	Usher syndrome	solved	no
17	F	41	Best vitelliform macular dystrophy	solved	no
18	M	24	Cone dystrophy	unsolved	no
19	M	27	CSNB2	solved	yes
20	M	28	Retinoschisis	solved	yes
21	F	48	Best vitelliform macular dystrophy	solved	no
22	M	38	Cone dystrophy	unsolved	no
23	M	40	Cone dystrophy	unsolved	no
24	F	39	Cone dystrophy	unsolved	no
25	F	46	Retinal dystrophy	unsolved	no
26	M	47	Stargardt Disease	unsolved	no
27	M	59	Retinal dystrophy	unsolved	no
28	M	62	Retinitis pigmentosa	unsolved	no
29	M	39	Cone dystrophy	unsolved	no
30	M	66	Cone dystrophy	unsolved	no
31	F	15	LCA	unsolved	no
32	F	8	Rod-cone dystrophy	unsolved	no
33	M	42	Cone dystrophy	solved	yes
34	F	10	Best vitelliform macular dystrophy	solved	yes
35	F	29	Stargardt Disease	unsolved	yes
36	M	12	Retinitis pigmentosa	solved	no
37	M	67	Cone dystrophy	unsolved	no
38	F	66	Cone dystrophy	inconclusive	no
39	M	15	Usher syndrome	solved	yes
40	F	48	Usher syndrome	unsolved	no
41	M	16	Usher syndrome	possibly solved	no
42	M	20	Rod-cone dystrophy	unsolved	yes
43	M	57	Stargardt Disease	inconclusive	no
44	F	38	Best vitelliform macular dystrophy	unsolved	no
45	F	56	Rod-cone dystrophy	solved	yes
46	M	48	Retinitis pigmentosa	unsolved	no
47	F	37	Retinitis pigmentosa	solved	no
48	F	6	LCA	solved	yes
49	F	12	Stargardt Disease	solved	yes
50	F	50	Cone dystrophy	unsolved	no
51	F	44	Retinitis pigmentosa	inconclusive	yes
52	F	51	Rod-cone dystrophy	unsolved	no
53	M	60	Usher syndrome	solved	no
54	M	66	Rod-cone dystrophy	unsolved	no
55	F	18	retinitis pigmentosa	unsolved	no
56	M	18	retinitis pigmentosa	inconclusive	no
57	F	61	Retinitis pigmentosa	possibly solved	no
58	M	8	Achromatopsia	solved	yes
59	M	37	Best vitelliform macular dystrophy	solved	yes
60	M	47	CSNB2	solved	no
61	M	28	Rod-cone dystrophy	unsolved	no
62	M	14	Rod-cone dystrophy	unsolved	no
63	F	28	Rod-cone dystrophy	solved	yes
64	F	43	Cone dystrophy	solved	no
65	F	67	Rod-cone dystrophy	solved	yes
66	M	34	Stargardt Disease	solved	no
67	M	9	Retinitis pigmentosa	unsolved	no
68	M	6	Rod-cone dystrophy	solved	yes
69	M	55	Best vitelliform macular dystrophy	solved	yes
70	M	62	Cone dystrophy	unsolved	no
71	F	9	Best vitelliform macular dystrophy	unsolved	no
72	M	34	Stargardt Disease	solved	yes
73	F	8	Rod-cone dystrophy	solved	yes
74	M	8	Best vitelliform macular dystrophy	unsolved	yes
75	M	13	CSNB2	unsolved	yes
76	M	19	Stargardt Disease	solved	yes
77	F	41	Rod-cone dystrophy	unsolved	yes
78	F	53	Usher syndrome	unsolved	no
79	F	76	Rod-cone dystrophy	inconclusive	no
80	M	6	Retinoschisis	solved	no
81	F	57	Rod-cone dystrophy	possibly solved	no
82	M	12	Cone dystrophy	unsolved	no
83	F	11	Stargardt Disease	solved	no
84	F	4	Best vitelliform macular dystrophy	solved	yes
85	M	38	Best vitelliform macular dystrophy	unsolved	no
86	F	13	Best vitelliform macular dystrophy	unsolved	no
87	M	44	Stargardt Disease	solved	yes
88	M	8	Rod-cone dystrophy	solved	yes
89	M	18	Stargardt Disease	solved	yes
90	F	27	LCA	solved	yes
91	M	51	Retinal dystrophy	unsolved	no
92	F	60	Retinitis pigmentosa	solved	no
93	M	17	Retinitis pigmentosa	unsolved	no
94	F	22	Stargardt Disease	solved	yes
95	M	53	Rod-cone dystrophy	unsolved	no
96	M	47	Rod-cone dystrophy	solved	yes
97	F	13	Retinitis pigmentosa	inconclusive	yes
98	M	41	CSNB2	possibly solved	yes
99	F	53	Stargardt Disease	inconclusive	no
100	F	62	Retinitis pigmentosa	solved	yes
101	F	59	Stargardt Disease	solved	yes
102	F	61	Retinitis pigmentosa	unsolved	no
103	M	16	Retinal dystrophy	unsolved	yes
104	M	56	Rod-cone dystrophy	solved	no
105	F	9	Rod-cone dystrophy	unsolved	yes
106	F	14	Stargardt Disease	solved	yes
107	M	3	Best vitelliform macular dystrophy	unsolved	no
108	M	11	Retinal dystrophy	unsolved	no
109	M	69	Usher syndrome	inconclusive	no
110	F	47	Usher syndrome	solved	no
111	M	62	Retinal dystrophy	solved	no
112	M	40	Rod-cone dystrophy	solved	no
113	F	13	Stargardt Disease	solved	no
114	M	51	Rod-cone dystrophy	inconclusive	no
115	M	11	Usher syndrome	solved	no
116	F	74	Rod-cone dystrophy	unsolved	no
117	M	49	Stargardt Disease	unsolved	yes
118	M	13	Cone dystrophy	solved	yes
119	M	17	CSNB2	solved	no
120	M	55	Retinitis pigmentosa	unsolved	no
121	M	44	Retinitis pigmentosa	unsolved	no
122	M	31	Cone dystrophy	unsolved	no
123	F	57	Rod-cone dystrophy	solved	yes
124	F	36	Usher syndrome	possibly solved	no
125	M	28	Retinal dystrophy	inconclusive	no
126	M	36	Stargardt Disease	solved	yes
127	F	39	Cone dystrophy	solved	yes
128	M	35	Cone dystrophy	unsolved	no
129	F	21	Rod-cone dystrophy	unsolved	yes
130	M	55	Retinitis pigmentosa	unsolved	no
131	F	54	Retinal dystrophy	unsolved	no
132	M	33	Rod-cone dystrophy	solved	yes
133	M	31	Retinal dystrophy	unsolved	no
134	M	30	Cone dystrophy	unsolved	yes
135	F	51	Usher syndrome	inconclusive	no
136	F	50	Cone dystrophy	unsolved	yes
137	F	60	Cone dystrophy	solved	yes
138	M	46	Retinitis pigmentosa	solved	no
139	F	56	Usher syndrome	solved	no
140	M	45	Cone dystrophy	unsolved	yes
141	M	68	Best vitelliform macular dystrophy	possibly solved	yes
142	M	11	Rod-cone dystrophy	inconclusive	no
143	M	56	CSNB2	unsolved	no
144	F	37	Best vitelliform macular dystrophy	unsolved	yes
145	M	41	Best vitelliform macular dystrophy	solved	no
146	M	13	Retinal dystrophy	solved	no
147	M	63	Rod-cone dystrophy	unsolved	no
148	M	33	Retinitis pigmentosa	inconclusive	no
149	M	34	Rod-cone dystrophy	inconclusive	yes
150	M	31	Retinitis pigmentosa	solved	no
151	M	40	Cone dystrophy	inconclusive	no
152	F	62	Best vitelliform macular dystrophy	solved	yes
153	F	68	Retinitis pigmentosa	unsolved	no
154	F	33	Retinitis pigmentosa	inconclusive	yes
155	M	31	Usher syndrome	unsolved	no
156	F	64	Rod-cone dystrophy	inconclusive	no
157	M	20	Rod-cone dystrophy	solved	yes
158	M	46	Cone dystrophy	inconclusive	no
159	M	67	retinal dystrophy	inconclusive	no
160	F	66	Rod-cone dystrophy	unsolved	no
161	M	52	Cone dystrophy	inconclusive	no
162	M	13	Cone dystrophy	inconclusive	no
163	F	56	Retinitis pigmentosa	unsolved	no
164	F	46	Best vitelliform macular dystrophy	unsolved	no
165	F	12	Cone dystrophy	unsolved	no
166	M	45	Cone dystrophy	inconclusive	no
167	M	76	Rod-cone dystrophy	possibly solved	no
168	M	54	Stargardt Disease	unsolved	no
169	F	23	Cone dystrophy	inconclusive	no
170	M	80	Retinitis pigmentosa	possibly solved	yes
171	F	56	Usher syndrome	unsolved	no
172	M	51	Rod-cone dystrophy	possibly solved	yes
173	M	19	Rod-cone dystrophy	unsolved	yes
174	M	11	Stargardt Disease	solved	yes
175	F	23	CSNB2	unsolved	yes
176	F	37	Cone dystrophy	unsolved	no
177	M	32	Rod-cone dystrophy	unsolved	yes
178	F	37	Retinitis pigmentosa	solved	no
179	F	69	Retinitis pigmentosa	unsolved	no
180	M	43	Retinitis pigmentosa	solved	no
181	F	30	Cone dystrophy	unsolved	no
182	F	50	Retinitis pigmentosa	inconclusive	no
183	F	67	Retinitis pigmentosa	solved	yes
184	F	7	Stargardt Disease	solved	no
185	F	19	Cone dystrophy	unsolved	no
186	F	65	Stargardt Disease	inconclusive	no
187	F	59	Rod-cone dystrophy	unsolved	no
188	F	75	Retinal dystrophy	inconclusive	yes
189	F	7	CSNB2	unsolved	no
190	M	54	Retinal dystrophy	unsolved	no
191	M	11	CSNB2	solved	yes
