# Supplementary material for: Genetic Characterization of 191 Probands with Inherited Retinal Dystrophy by Targeted NGS Analysis
Source: Genes (Basel). 2024 Jun 12;15(6):766. doi: 10.3390/genes15060766 (PMC11203276; doi:10.3390/genes15060766)
Supplement: Supplementary file 1 [file genes-15-00766-s001.zip › Tab. S3.xlsx]

## Sheet: Foglio1
ID	GENETIC VARIANT	VARIANT 1	ALLELE STATE	VARIANT 2	ALLELE STATE	VARIANT 3	ALLELE STATE	VARIANT 4	ALLELE STATE	VARIANT 5	ALLELE STATE	VARIANT 6	ALLELE STATE	VARIANT 7	ALLELE STATE
1	Yes	USH2A:c.13978C>Tp.(Pro4660Ser)	HET
2	Yes	PCDH15:c.684C>Ap.(Tyr228*)	HOM	EYS:c.2381G>Ap.(Arg794Gln)	HET
3	Yes	USH2A: c.2276G>Cp.(Cys759Ser)	HET
4	Yes	ABCA4:c.5882G>Ap.(Gly1961Glu)	HET	ABCA4:c.4224G>Cp.(Trp1408Cys)	HET
5	Yes	USH2A:c.13811G>Ap.(Arg4604Lys)	HET
6	No
7	Yes	CACNA1F:c.5156G>Cp.(Arg1719Thr)	HEM
8	No
9	Yes	USH2A:c.2276G>Tp.(Cys759Phe)	HET
10	Yes	RP2: c.653_669delp.(Arg218Ilefs*11)	HEM
11	Yes	USH2A:c.5959T>Ap.(Tyr1987Asn)	HET
12	No
13	Yes	CACNA1F: c.425dupp.(Val143Glyfs*156)	HEM
14	No
15	No
16	Yes	MYO7A: c.223delp.(Asp75Thrfs*31)	HOM
17	Yes	BEST1: c.44G>Ap.(Gly15Asp)	HET
18	No
19	Yes	CACNA1F:c.5800delp.(Asp1934Metfs*?)	HEM
20	Yes	RS1:c.574C>Tp.(Pro192Ser)	HEM
21	Yes	BEST1: c.80G>Cp.(Ser27Thr)	HET
22	No
23	No
24	No
25	No
26	No
27	Yes	PCDH15:c.4208A>Gp.(Lys1403Arg)	HET
28	Yes	ABCA4: c.1140T>Ap.(Asn380Lys)	HET	CDH23: c.9203C>Tp.(Ala3068Val)	HET
29	Yes	EYS:c.2137+1G>Ap.?	HET
30	Yes	ABCA4:c.5908C>Tp.(Leu1970Phe)	HET
31	No
32	Yes	CNGB3: c.467C>Tp.(Ser156Phe)	HET
33	Yes	PRPH2:c.514C>Tp.(Arg172Trp)	HET	GUCY2D: c.1093C>Tp.(Arg365Trp)	HET
34	Yes	BEST1:c.400C>Gp.(Leu134Val)	HET	BEST1: c.301C>Ap.(Pro101Thr)	HET
35	Yes	ABCA4: c.455G>Ap.(Arg152Gln)	HET	ABCA4: c.4668-26C>Ap.?	HET	CDH23: c.2926A>Gp.(Ser976Gly)	HET
36	Yes	RPGR:c.1685_1686delp.(His562Argfs*20)	HEM
37	Yes	USH2A:c.13534A>Tp.(Ser4512Cys)	HET	RPE65: c.845A>Gp.(Asn282Ser)	HET
38	Yes	USH2A:c.11664G>Ap.(Met3888Ile)	HET	MYO7A:c.5380G>Ap.(Glu1794Lys)	HET	EYS: c.2381G>Ap.(Arg794Gln)	HET
39	Yes	USH2A: c.232T>Gp.(Phe78Val)	HET	USH2A:c.11927C>Tp.(Thr3976Met)	HET	USH2A: c.(760_800)_(1793_1881)del
40	Yes	USH2A: c.7932G>Ap.(Trp2644*)	HET	CDH23 :c.2239C>Tp.(Arg747Cys)	HET
41	Yes	ABCA4:c.574G>Ap.(Ala192Thr)	HET	ABCA4:c.6797G>Ap.(Gly2266Glu)	HET	GUCY2D:c.1091C>Gp.(Ala364Gly)	HET	PRPF31:c.539C>Tp.(Ser180Leu)	HET
42	Yes	NR2E3:c.844G>Ap.(Glu282Lys)	HET
43	Yes	CRX:c.882G>Cp.(Trp294Cys)	HET	ABCA4:c.6282+1G>Cp.?	HET	CNGA3:c.1618G>Ap.(Val540Ile)	HET
44	No
45	Yes	USH2A:c.1606T>Cp.(Cys536Arg)	HET	USH2A:c.11156G>Ap.(Arg3719His)	HET	USH2A:c.566G>Ap.(Arg189His)	HET	CDH23:c.5363C>Tp.(Pro1788Leu)	HET
46	No
47	Yes	IMPDH1:c.1598A>Gp.(Gln533Arg)	HET	ABCA4:c.247_250dupp.(Ser84Thrfs*16)	HET	EYS:c.57A>Gp.(Ile19Met)	HET
48	Yes	RPE65: c.1543C>Tp.(Arg515Trp)	HET	RPE65: c.1555G>Tp.(Glu519*)	HET
49	Yes	GUCY2D:c.2512C>Tp.(Arg838Cys)	HET	CDH23:c.574G>Cp.(Glu192Gln)	HET	USH2A:c.11927C>Tp.(Thr3976Met)	HET
50	No
51	Yes	ELOVL4:c.351T>Ap.(Asn117Lys)	HET
52	Yes	RP2: c.1022A>Cp.(Tyr341Ser)	HET
53	Yes	USH2A:c.1841-2A>Gp.?	HET	USH2A: c.2276G>Tp.(Cys759Phe)	HET	CDH23:c.8074G>Ap.(Val2692Met)	HET
54	No
55	No
56	Yes	ABCA4:c.466A>Gp.(Ile156Val)	HET	CDH23:c.8866C>Tp.(Arg2956Cys)	HET	RP1:c.5105A>Gp.(Asp1702Gly)	HET
57	Yes	RHO: c.578C>Tp.(Thr193Met)	HET	EYS:c.7034G>Ap.(Arg2345His)	HET	ABCA4:c.3259G>Ap.(Glu1087Lys)	HET
58	Yes	CNGA3: c.1279C>Tp.(Arg427Cys)	HOM
59	Yes	NR2E3: c.227G>Ap.(Arg76Gln)	HET	RP1:c.2339G>Tp.(Arg780Ile)	HET	USH2A:c.14753C>Tp.(Thr4918Met)	HET
60	Yes	USH2A:c.3203C>Tp.(Ser1068Phe)	HET	USH2A: c.5917G>Tp.(Val1973Leu)	HET
61	Yes	CNGB3:c.1285dupp.(Ser429Phefs*33)	HET	USH2A: c.11815G>Ap.(Glu3939Lys)	HET
62	Yes	CDH23:c.4890C>Ap.(Asn1630Lys)	HET
63	Yes	USH2A:c.5858C>Gp.(Ala1953Gly)	HET	USH2A: c.14753C>Tp.(Thr4918Met)	HET	EYS:c.9299_9302delp.(Thr3100Lysfs*26)		EYS:c.9036delp.(Leu3013Serfs*6)
64	Yes	CNGA3:c.664G>Cp.(Ala222Pro)	HOM	CDH23: c.5363C>Tp.(Pro1788Leu)	HET
65	Yes	USH2A: c.10182G>Ap.(Lys3394=)	HET	USH2A: c.11156G>Ap.(Arg3719His)	HET
66	Yes	ABCA4:c.4947delp.(Glu1650Argfs*12)	HET	ABCA4: c.5882G>Ap.(Gly1961Glu)	HET
67	Yes	EYS:c.1594A>Cp.(Lys532Gln)	HET
68	Yes	RPE65:c.1067dupp.(Asn356Lysfs*9)	HET	RPE65: c.1547C>Tp.(Ala516Val)	HET	EYS:c.1274G>Ap.(Cys425Tyr)
69	Yes	BEST1: c.301C>Ap.(Pro101Thr)	HET
70	No
71	Yes	USH2A:c.14771G>Tp.(Ser4924Ile)	HET
72	Yes	ABCA4:c.4346G>Ap.(Trp1449*)	HET	ABCA4: c.5882G>Ap.(Gly1961Glu)	HET
73	Yes	CNGB3: c.1148delp.(Thr383Ilefs*13)	HET	CNGB3: c.1190_1192delp.(Cys397del)	HET
74	Yes	RPE65:c.272G>Ap.(Arg91Gln)	HET
75	Yes	ABCA4: c.2588G>Cp.(Gly863Ala)	HET
76	Yes	ABCA4:c.1A>Gp.?	HET	ABCA4: c.2894A>Gp.(Asn965Ser)	HET	ABCA4: c.6089G>Ap.(Arg2030Gln)	HET
77	Yes	CNGB3:c.1208G>Ap.(Arg403Gln)	HET	CACNA1F:c.1691C>Ap.(Ala564Asp)	HET
78	Yes	ABCA4:c.2486C>Tp.(Thr829Met)	HET	CDH23:c.8444G>Ap.(Arg2815His)	HET	ADGRV1:c.4129G>Ap.(Gly1377Ser)
79	Yes	USH2A:c.4016T>Gp.(Val1339Gly)	HET	USH2A: c.12994G>Cp.(Ala4332Pro)	HET
80	Yes	RS1:c.471dupp.(Asp158Argfs*2)	HEM	CACNA1F:c.4085G>Ap.(Arg1362Gln)	HEM
81	Yes	USH2A: c.131G>Ap.(Gly44Glu)	HET	USH2A: c.4106C>Tp.(Ser1369Leu)	HET
82	No
83	Yes	ABCA4:c.161G>Ap.(Cys54Tyr)	HET	ABCA4: c.6079C>Tp.(Leu2027Phe)	HET	CNGA3:c.1193A>Gp.(Asn398Ser)	HET
84	Yes	BEST1:c.638A>Gp.(Glu213Gly)	HET	BEST1: c.846C>Ap.(Phe282Leu)	HET	RP1:c.2386G>Ap.(Gly796Ser)	HET
85	Yes	CNGA3:c.740C>Tp.(Thr247Met)	HET
86	Yes	ABCA4:c.3637C>Tp.(Leu1213Phe)	HET	MYO7A:c.2506C>Tp.(Arg836Cys)	HET
87	Yes	ABCA4:c.717G>Ap.(Trp239*)	HET	ABCA4: c.5882G>Ap.(Gly1961Glu)	HET	EYS:c.9338A>Gp.(Lys3113Arg)	HET
88	Yes	RP1:c.3157delp.(Tyr1053Thrfs*4)	HET	RP1:c.5962dupp.(Ile1988Asnfs*3)	HET	PRPH2:c.1014C>Ap.(Asp338Glu)	HET	IMPDH1:c.1598A>Gp.(Gln533Arg)	HET
89	Yes	ABCA4:c.982G>Tp.(Glu328*)	HET	ABCA4: c.5882G>Ap.(Gly1961Glu)	HET	CRX:c.143G>Ap.(Arg48Gln)	HET
90	Yes	CRX:c.460delp.(Thr154Profs*33)	HET	RPE65:c.1112C>Tp.(Pro371Leu)	HET	EYS:c.374T>Cp.(Leu125Pro)	HET
91	No
92	Yes	RHO:c.937-2A>Tp.?	HET	USH2A:c.6749A>Gp.(His2250Arg)	HET
93	Yes	MYO7A:c.2624C>Tp.(Ala875Val)	HET
94	Yes	ABCA4:c.3292C>Tp.(Arg1098Cys)	HET	ABCA4: c.3322C>Tp.(Arg1108Cys)	HET	EYS:c.8510T>Cp.(Ile2837Thr)	HET
95	Yes	EYS:c.2309A>Cp.(Gln770Pro)	HET
96	Yes	RHO:c.568G>Ap.(Asp190Asn)	HET	ADGRV1:c.4377C>Tp.(Asp1459=)	HET	ADGRV1: c.16273A>Gp.(Asn5425Asp)	HET	CDH23:c.6742C>Tp.(Arg2248Trp)	HET
97	Yes	GUCA1A:c.470T>Cp.(Ile157Thr)	HET
98	Yes	ELOVL4:c.351T>Ap.(Asn117Lys)	HET	CACNA1F:c.664+5G>Cp.?	HEM
99	Yes	ADGRV1:c.5825A>Cp.(Glu1942Ala)	HET	ADGRV1: c.8576A>Gp.(Asn2859Ser)	HET	MYO7A:c.2758C>Tp.(Arg920Trp)	HET
100	Yes	ADGRV1:c.7468G>Ap.(Ala2490Thr)	HET	ADGRV1: c.10864A>Gp.(Lys3622Glu)	HET	EYS:c.9299_9302delp.(Thr3100Lysfs*26)	HET	EYS:c.(2352_2469)_(2965_3095)del	HET
101	Yes	ABCA4:c.173A>Tp.(Asn58Ile)	HET	ABCA4: c.286A>Gp.(Asn96Asp)	HET	ABCA4: c.5882G>Ap.(Gly1961Glu)	HET
102	No
103	Yes	EYS:c.32dupp.(Met12Aspfs*14)	HET	EYS: c.4891C>Tp.(Pro1631Ser)	HET
104	Yes	RS1:c.637C>Tp.(Arg213Trp)	HEM	ABCA4:c.5235C>Gp.(Ile1745Met)	HET	CNGB3:c.767C>Tp.(Ala256Val)	HET
105	Yes	GUCY2D:c.295G>Ap.(Ala99Thr)	HET	ADGRV1:c.3848T>Cp.(Leu1283Pro)	HET	ABCA4:c.6721C>Gp.(Leu2241Val)	HET
106	Yes	ABCA4:c.982G>Tp.(Glu328*)	HET	ABCA4: c.5318C>Tp.(Ala1773Val)	HET	USH2A:c.11927C>Tp.(Thr3976Met)	HET
107	No
108	No
109	Yes	IMPDH1:c.769A>Gp.(Thr257Ala)	HET	CDH23:c.9148G>Ap.(Val3050Met)	HET	ADGRV1:c.5408C>Ap.(Ser1803Tyr)	HET
110	Yes	USH2A:c.11864G>Ap.(Trp3955*)	HET	USH2A:c.(4527_4679)_(4921_5102)del	HET
111	Yes	RHO:c.448G>Ap.(Glu150Lys)	HET	RP1:c.5673G>Tp.(Leu1891Phe)	HET	ABCA4:c.559C>Gp.(Arg187Cys)	HET	CDH23:c.8018T>Cp.(Ile2673Thr)	HET
112	Yes	IMPDH1:c.1030C>Tp.(Arg344Cys)	HET	MYO7A:c.5186C>Tp.(Thr1729Met)	HET	USH2A:c.1705G>Ap.(Ala569Thr)	HET
113	Yes	CNGB3:c.1148delp.(Thr383Ilefs*13)	HOM	NR2E3:c.371C>Tp.(Pro124Leu)	HOM	MYO7A:c.2886G>Cp.(Gln962His)	HET	PRPH2:c.94A>Gp.(Ile32Val)	HET	ADGRV1:N/c.18047T>G	HET
114	Yes	CRX:c.861C>Ap.(Asp287Glu)	HET	RLBP1: c.1A>Tp.?	HET	CNGA3:c.1618G>Ap.(Val540Ile)	HET	ADGRV1:c.3443G>Ap.(Gly1148Asp)	HET
115	Yes	MYO7A:c.1708C>Tp.(R570*)	HET	MYO7A: c.6572delp.(Asp2191Valfs*4)	HET	GUCY2D:c.2952C>Ap.(Cys984*)	HET
116	Yes	ABCA4:c.466A>Gp.(Ile156Val)	HET	CNGB3:c.677C>Ap.(Thr226Asn)	HET	ADGRV1:c.207+3A>Gp.?	HET
117	Yes	ABCA4:c.1622T>Cp.(Leu541Pro)	HET	ABCA4: c.3113C>Tp.(Ala1038Val)	HET	CDH23:c.3739C>Tp.(Arg1247Cys)	HET
118	Yes	CNGA3:c.1279C>Tp.(Arg427Cys)	HET	CNGA3:c.1556T>Cp.(Met519Thr)	HET	USH2A:c.10933G>Ap.(Val3645Ile)	HET
119	Yes	CACNA1F:c.2576+1G>Ap.?	HEM
120	Yes	MYO7A:c.1788T>Ap.(Asp596Glu)	HET	ADGRV1:c.6556C>Ap.(Pro2186Thr)	HET
121	Yes	MYO7A:c.2489G>Ap.(Arg830His)	HET
122	Yes	CDH23: c.6869C>Tp.(Thr2290Met)	HET
123	Yes	USH2A: c.1036A>Gp.(Asn346Asp)	HET	USH2A: c.2296T>Cp.(Cys766Arg)	HET
124	Yes	USH2A:c.3381delp.(Thr1128Profs*10)	HET	USH2A:c.10388-1G>Tp.?	HET
125	Yes	GUCY2D:c.74C>Tp.(Ser25Phe)	HET
126	Yes	ABCA4: c.5882G>Ap.(Gly1961Glu)	HET	ABCA4: c.768G>Tp.(Val256=)	HET	EYS:c.2027C>Tp.(Thr676Met)	HET	NR2E3:c.932G>Ap.(Arg311Gln)	HET
127	Yes	ABCA4:c.5882G>Ap.(Gly1961Glu)	HET	ABCA4:c.571-2A>Tp.?	HET
128	Yes	USH2A:c.12823T>Ap.(Ser4275Thr)	HET	EYS:c.4108C>Tp.(His1370Tyr)	HET	PCDH15:c.5305C>Tp.(Pro1769Ser)	HET
129	Yes	ADGRV1:c.15608A>Gp.(Glu5203Gly)	HET	RP1:c.2635G>Cp.(Ala879Pro)	HET
130	Yes	USH2A:c.2299delp.(Glu767Serfs*21)	HET	EYS:c.2971C>Tp.(Leu991Phe)	HET	PCDH15:c.5546C>Tp.(Thr1849Met)	HET
131	Yes	EYS:c.7112A>Gp.(Gln2371Arg)	HET
132	Yes	EYS:c.1299+5_1299+8delp.?	HET	EYS:c.(2352_2469)_(2965_3095)del	HET	MYO7A:c.2489G>Ap.(Arg830His)	HET
133	Yes	ADGRV1:c.9650C>Tp.(Ala3217Val)	HET	CNGB3:c.1208G>Ap.(Arg403Gln)	HET	CDH23:c.3845A>Gp.(Asn1282Ser)	HET
134	Yes	CNGB1:c.1101_1103dupp.(Glu371dup)	HET	CNGB1: c.2153G>Cp.(Gly718Ala)	HET	CNGB1: c.3419C>Tp.(Ala1140Val)	HET	CNGB3:c.221C>Tp.(Ser74Phe)	HET	USH2A:c.6024A>Cp.(Glu2008Asp)	HET	CEP290:c.255T>Ap.(Asn85Lys)	HET
135	Yes	CDH23:c.4045C>Tp.(Arg1349Cys)	HET	CDH23:c.6139G>Ap.(Gly2047Arg)	HET
136	Yes	CRX:c.281G>Ap.(Cys94Tyr)	HET	TRPM1:c.3430+8C>Tp?	HET	ABCA4:c.2701A>Gp.(Thr901Ala)	HET
137	Yes	CNGA3:c.1466G>Tp.(Gly489Val)	HOM	USH2A:c.5103C>Ap.(Asn1701Lys)	HET	USH2A:c.11572A>Gp.(Met3858Val)	HET	EYS:c.6119T>Cp.(Val2040Ala)	HET
138	Yes	ORF15:c.3092delp.(Glu1031Glyfs*58)	HEM
139	Yes	USH2A:c.1055C>Tp.(Thr352Ile)	HET	USH2A: c.12575G>Ap.(Arg4192His)	HET	USH2A: c.15322delp.(Arg5108Glyfs*6)	HET	CDH23:c.2540C>Ap.(Pro847His)	HET	MYO7A:c.5689C>Ap.(His1897Asn)	HET
140	Yes	CHM:c.1245-8_1245-6delp.?	HEM	CRB1:c.4060G>Ap.(Ala1354Thr)	HET	PCDH15:c.200G>Ap.(Gly67Glu)	HET	CDH23:c.7466G>Ap.(Arg2489His)	HET
141	Yes	PCDH15:c.2717C>Tp.(Pro906Leu)	HET	PCDH15: c.2885G>Tp.(Arg962Leu)	HET	CEP290:c.5834C>Gp.(Thr1945Ser)	HET	ADGRV1:c.16297G>Tp.(Val5433Leu)	HET
142	Yes	GUCA1A:c.149C>Tp.(Pro50Leu)	HOM	PDE6A:c.2086G>Ap.(Glu696Lys)	HET
143	Yes	USH2A:c.8146G>Ap.(Glu2716Lys)	HET
144	Yes	AIPL1:c.140C>Gp.(Thr47Arg)	HET	AIPL1: c.937G>Tp.(Ala313Ser)	HET	RP1: c.2339G>Tp.(Arg780Ile)	HET
145	Yes	BEST1:c.889C>Gp.(Pro297Ala)	HET	RP1:c.1268C>Tp.(Ala423Val)	HET	ADGRV1:c.13757A>Gp.(Glu4586Gly)	HET	ABCA4:c.466A>Gp.(Ile156Val)	HET	USH2A: c.10670T>Cp.(Ile3557Thr)	HET
146	Yes	NR2E3:c.119-2A>Cp.?	HET	MYO7A:c.3086A>Gp.(His1029Arg)	HET
147	Yes	CNGA1:c.95G>Ap.(Arg32Gln)	HET
148	Yes	PRPF3:c.1851G>Tp.(Glu617Asp)	HET	ADGRV1:c.15962A>Tp.(Glu5321Val)	HET
149	Yes	TRPM1:c.3053A>Gp.(Gln1018Arg)	HET	GUCY2D:c.1537C>Tp.(Leu513Phe)	HET	AIPL1:c.889A>Gp.(Met297Val)	HET	AIPL1:c.971G>Tp.(Arg324Leu)	HET	ABCA4:c.2701A>Gp.(Thr901Ala)	HET	CNGB3:c.913G>Ap.(Ala305Thr)	HET
150	Yes	RHO:c.1028G>Ap.(Ser343Asn)	HET	TRPM1:c.2398A>Gp.(Arg800Gly)	HET	MYO7A:c.6247G>Ap.(Ala2083Thr)	HET	SPATA7:c.1425G>Tp.(Leu475Phe)	HET
151	Yes	NR2E3:c.121G>Ap.(Val41Met)	HET	CDH23:c.5734C>Tp.(Arg1912Trp)	HET
152	Yes	BEST1:c.884_886delp.(Ile295del)	HET	ABCA4:c.2588G>Cp.(Gly863Ala)	HET	SLC24A1:c.76C>Tp.(Leu26Phe)	HET	ADGRV1:c.13411T>Gp.(Ser4471Ala)	HET
153	No
154	Yes	USH2A:c.3395G>Ap.(Gly1132Asp)	HET	USH2A: c.5624A>Gp.(Asn1875Ser)	HET	SPATA7:c.923G>Ap.(Cys308Tyr)	HET	SPATA7:c.1238A>Gp.(His413Arg)	HET	CDH23:c.5410C>Tp.(Arg1804Trp)	HET	CNGB1:c.1101_1103dupp.(Glu371dup)	HET	PRPH2:c.483C>Gp.(Ile161Met)
155	No
156	Yes	PDE6B:c.1401+4C>Tp.?	HET
157	Yes	RP2:c.713T>Ap.(Val238Glu)	HEM	PDE6A:c.1728+5G>Tp.?	HET	USH2A: c.14150C>Ap.(Ser471Tyr)	HET
158	Yes	ORF15:c.2417A>Gp.(Glu806Gly)	HEM
159	Yes	PDE6A: c.565G>Tp.(Val189Leu)T	HET
160	Yes	CRB1:c.2555T>Cp.(Ile852Thr)	HET	CIB2:c.523A>Cp.(Lys175Gln)	HET
161	Yes	GUCY2D:c.1315G>Cp.(Gly439Arg)	HET	ABCA4:c.4771G>Ap.(Gly1591Arg)	HET	USH1C:c.1276G>Ap.(Gly426Arg)	HET
162	Yes	RP2:c.437G>Tp.(Gly146Val)	HEM	PDE6A:c.-11G>Tp?	HET	CEP290:c.4237G>Cp.(Asp1413His)	HET
163	Yes	CACNA1F:c.2466_2474delp.(Glu823_Glu825del)	HET
164	Yes	MYO7A:c.3404C>Ap.(Ser1135Tyr)	HET	RPE65:c.394C>Tp.(Ala132Thr)	HET	EYS:c.7751C>Gp.(Thr2584Ser)	HET	RPGRIP1:c.930+3A>Gp.?	HET
165	Yes	USH2A:c.3853T>Gp.(Ser1285Ala)	HET
166	Yes	ADGRV1: c.7582C>Tp.(Pro2528Ser)	HET	ADGRV1:c.14970C>Ap.(Leu4990=)	HET
167	Yes	EYS:c.6725G>Ap.(Arg2242His)	HET	EYS:c.4350_4356delp.(Ile1451Profs*3)	HET	RP1:c.6073C>Tp.(Gln2025*)	HET	MYO7A:c.5169-2A>Gp.?	HET	CEP290:c.1403G>Ap.(Cys468Tyr)	HET
168	Yes	ADGRV1:c.13340G>Tp.(Gly4447Val)	HET
169	Yes	PDE6A:c.878C>Tp.(Pro293Leu)	HET	GRM6:c.1571C>Tp.(Pro524Leu)	HET
170	Yes	CNGB1:c.217+5G>Ap.?	HOM	ABCA4 :c.6119G>Ap.(Arg2040Gln)	HET	RPGRIP1:c.1197C>Gp.(Asn399Lys)	HET
171	Yes	USH2A:c.8254G>Ap.(Gly2752Arg)	HET	AIPL1:c.971G>Tp.(Arg324Leu)	HET
172	Yes	ORF15:c.2694_2696delp.(Glu899del)	HEM
173	Yes	MERTK:c.791C>Gp.(Ala264Gly)	HET
174	Yes	ABCA4:c.5425_5426delp.(Ile1809Tyrfs*8)	HET	ABCA4:c.5761G>Ap.(Val1921Met)	HET	CDH23:c.2926A>Gp.(Ser976Gly)	HET	MYO7A:c.2758C>Tp.(Arg920Trp)	HET	ADGRV1:c.8824G>Cp.(Asp294His)	HET
175	Yes	PDE6A:c.1942C>Gp.(Gln648Glu)	HET	PCDH15:c.2810C>Tp.(Pro937Leu)	HET
176	Yes	CNGA3:c.1694C>Tp.(Thr565Met)	HET
177	Yes	RP2:c.4G>Tp.(Gly2Cys)	HEM	CEP290:c.1987A>Tp.(Lys663*)	HET	ABCA4:c.3755A>Tp.(Glu1252Val)	HET
178	Yes	EYS:c.1308C>Ap.(Cys436*)	HOM	CRB1:c.20A>Tp.(Asn7Ile)	HET
179	Yes	ABCA4:c.4771G>Ap.(Gly1591Arg)	HET	MERTK:c.1604+5G>Ap.?	HET	EYS:c.5743A>Gp.(Ser1915Gly)	HET
180	Yes	CRB1:c.2506C>Ap.(Pro836Thr)	HOM
181	Yes	PCDH15: c.952G>Cp.(Asp318His)	HET	ADGRV1: c.17773C>Gp.(Leu5925Val)	HET	EYS:c.9166_9167delp.(Ile3056Glnfs*6)	HET
182	Yes	PDE6A:c.1836G>Ap.(Met612Ile)	HET	ORF15:c.2506dupp.(Glu836Glyfs*243)	HET
183	Yes	USH2A:c.2299delp.(Glu767Serfs*21)	HET	USH2A:c.2276G>Cp.(Cys759Ser)	HET	RPE65:c.254G>Ap.(Arg85His)	HET	PDZD7:c.1288C>Tp.(Pro430Ser)	HET	CNGB1:c.1382C>Tp.(Thr461Met)	HET	MERTK:c.878G>Ap.(Arg293His)	HET
184	Yes	ABCA4:c.93G>Ap.(Trp31*)	HET	ABCA4:c.5917delp.(Val1973*)	HET	CNGB3:c.1208G>Ap.(Arg403Gln)	HET
185	Yes	USH2A:c.7168G>Ap.(Gly2390Arg)	HET
186	Yes	PRPF31:c.528G>Ap.(Gly176=)	HET	BEST1:c.1144G>Ap.(Glu382Lys)	HET	PDE6A:c.1631G>Ap.(Arg544Gln)	HET	CDH23:c.2171G>Ap.(Arg724His)	HET	CNGA1:c.1531G>Cp.(Asp511His)	HET	TULP1:c.1600A>Gp.(Ser534Gly)	HET
187	Yes	RPE65:c.718G>Ap.(Val240Ile)	HET	ABCA4:c.998G>Ap.(Arg333Gln)	HET
188	Yes	IMPDH1:c.1551C>Tp.(Ser517=)	HET	MYO7A: c.1868G>Ap.(Arg623His)	HET	USH2A: c.6347A>Gp.(His2116Arg)	HET	CDH23: c.9319+3_9319+6delp.?	HET	PDE6A: c.784G>Ap.(Ala262Thr)	HET
189	Yes	IMPDH1: c.769A>Gp.(Thr257Ala)	HET	AIPL1: c.98T>Cp.(Val33Ala)	HET	EYS: c.6632C>Tp.(Ser2211Leu)	HET
190	Yes	GNAT2:c.284A>Gp.(Tyr95Cys)	HET	CDH23:c.9291G>Tp.(Lys3097Asn)	HET
191	Yes	NYX:c.718A>Cp.(Asn240His)	HEM	EYS:c.3686C>Tp.(Thr1229Ile)	HET	CDH23:c.2926A>Gp.(Ser976Gly)	HET	ADGRV1:c.8576A>Gp.(Asn2859Ser)	HET
