# Supplementary material for: Genetic Characterization of 191 Probands with Inherited Retinal Dystrophy by Targeted NGS Analysis
Source: Genes (Basel). 2024 Jun 12;15(6):766. doi: 10.3390/genes15060766 (PMC11203276; doi:10.3390/genes15060766)
Supplement: Supplementary file 1 [file genes-15-00766-s001.zip › Tab. S4.xlsx]

## Sheet: Foglio1
Gene	Inheritance (gene)	Variants	Coordinates (GRCh37/hg19)	new variant	ACMG	ClinVar	Splicing effect
ABCA4	AR	c.4224G>Cp.(Trp1408Cys)	Chr1:g.94496581	no	3	no
ABCA4	AR	c.5882G>Ap.(Gly1961Glu)	Chr1:g.94473807	no	4	5
ABCA4	AR	c.1140T>Ap.(Asn380Lys)	Chr1:g.94544977	no	3	3
ABCA4	AR	c.5908C>Tp.(Leu1970Phe)	Chr1:g.94473287	no	3	3
ABCA4	AR	c.455G>Ap.(Arg152Gln)	Chr1:g.94568686	no	3	3
ABCA4	AR	ABCA4: c.4668-26C>Ap.?	Chr1:g.94487533	no	3	no
ABCA4	AR	c.574G>Ap.(Ala192Thr)	Chr1:g.94564544	no	3	3
ABCA4	AR	c.6797G>Ap.(Gly2266Glu)	Chr1:g.94461684	yes	3	no
ABCA4	AR	c.6282+1G>Cp.?	Chr1:g.94467413	no	5	4	SPLICING -100%
ABCA4	AR	c.247_250dupp.(Ser84Thrfs*16)	Chr1:g.94577046_94577049	no	5	5
ABCA4	AR	c.3259G>Ap.(Glu1087Lys)	Chr1:g.94508386	no	5	5
ABCA4	AR	c.466A>Gp.(Ile156Val)	Chr1:g.94568675	no	3	3
ABCA4	AR	c.4947delp.(Glu1650Argfs*12)	Chr1:g.94486867	no	5	5
ABCA4	AR	c.4346G>Ap.(Trp1449*)	Chr1:g.94495990	no	5	no
ABCA4	AR	c.2588G>Cp.(Gly863Ala)	Chr1:g.94517254	no	4	5
ABCA4	AR	c.1A>Gp.?	Chr1:g.94586601	no	3	5
ABCA4	AR	c.2894A>Gp.(Asn965Ser)	Chr1:g.94512499	no	5	5
ABCA4	AR	c.6089G>Ap.(Arg2030Gln)	Chr1:g.94471055	no	5	5
ABCA4	AR	c.2486C>Tp.(Thr829Met)	Chr1:g.94520768	no	3	3
ABCA4	AR	c.161G>Ap.(Cys54Tyr)	Chr1:g.94577135	no	4	5
ABCA4	AR	c.6079C>Tp.(Leu2027Phe)	Chr1:g.94471065	no	5	5
ABCA4	AR	c.3637C>Tp.(Leu1213Phe)	Chr1:g.94502877	no	3	3
ABCA4	AR	c.717G>Ap.(Trp239*)	Chr1:g.94564401	yes	5	no
ABCA4	AR	c.982G>Tp.(Glu328*)	Chr1:g.94546151	no	5	5
ABCA4	AR	c.3292C>Tp.(Arg1098Cys)	Chr1:g.94508353	no	5	5
ABCA4	AR	c.3322C>Tp.(Arg1108Cys)	Chr1:g.94508323	no	3	5
ABCA4	AR	c.173A>Tp.(Asn58Ile)	Chr1:g.94577123	no	3	3
ABCA4	AR	c.286A>Gp.(Asn96Asp)	Chr1:g.94577010	no	5	5
ABCA4	AR	c.5235C>Gp.(Ile1745Met)	Chr1:g.94481372	no	3	3
ABCA4	AR	c.6721C>Gp.(Leu2241Val)	Chr1:g.94463425	no	3	4
ABCA4	AR	c.5318C>Tp.(Ala1773Val)	Chr1:g.94480241	no	4	5
ABCA4	AR	c.559C>Gp.(Arg187Cys)	Chr1:g.94568582	no	3	4
ABCA4	AR	c.1622T>Cp.(Leu541Pro)	Chr1:g.94528806	no	3	5
ABCA4	AR	c.3113C>Tp.(Ala1038Val)	Chr1:g.94508969	no	4	5
ABCA4	AR	c.768G>Tp.(Val256=)	Chr1:g.94564350	no	3	5	SPLICING -49%
ABCA4	AR	c.571-2A>Tp.?	Chr1:g.94564549	no	5	4	SPLICING -100%
ABCA4	AR	c.2701A>Gp.(Thr901Ala)	Chr1:g.94514466	no	3	3
ABCA4	AR	c.4771G>Ap.(Gly1591Arg)	Chr1:g.94487404	no	3	3
ABCA4	AR	c.6119G>Ap.(Arg2040Gln)	Chr1:g.94471025	no	4	5
ABCA4	AR	c.5425_5426delp.(Ile1809Tyrfs*8)	Chr1:g.94480134_94480135	yes	4	no
ABCA4	AR	c.5761G>Ap.(Val1921Met)	Chr1:g.94474381	no	4	4
ABCA4	AR	c.3755A>Tp.(Glu1252Val)	Chr1:g.94502759	no	3	3
ABCA4	AR	c.93G>Ap.(Trp31*)	Chr1:g.94578596	no	5	5
ABCA4	AR	c.5917delp.(Val1973*)	Chr1:g.94473278	no	5	5
ABCA4	AR	c.998G>Ap.(Arg333Gln)	Chr1:g.94546135	no	3	2
ADGRV1	AR	c.4129G>Ap.(Gly1377Ser)	Chr5:g.89949520	no	3	3
ADGRV1	AR	c.4377C>Tp.(Asp1459=)	Chr5:g.89949768	no	3	3	SPLICING -11%
ADGRV1	AR	c.16273A>Gp.(Asn5425Asp)	Chr5:g.90119318	no	3	no
ADGRV1	AR	c.5825A>Cp.(Glu1942Ala)	Chr5:g.89979563	no	3	no
ADGRV1	AR	c.8576A>Gp.(Asn2859Ser)	Chr5:g.90002057	no	3	no
ADGRV1	AR	c.7468G>Ap.(Ala2490Thr)	Chr5:g.89990041	no	3	3
ADGRV1	AR	c.10864A>Gp.(Lys3622Glu)	Chr5:g.90041502	yes	3	no
ADGRV1	AR	c.3848T>Cp.(Leu1283Pro)	Chr5:g.89949239	no	3	3
ADGRV1	AR	c.5408C>Ap.(Ser1803Tyr)	Chr5:g.89971991	no	3	3
ADGRV1	AR	c.3443G>Ap.(Gly1148Asp)	Chr5:g.89948189	no	3	3
ADGRV1	AR	c.207+3A>Gp.?	Chr5:g.89910839	no	3	3	SPLICING:-14%
ADGRV1	AR	c.6556C>Ap.(Pro2186Thr)	Chr5:g.89985743	no	3	3
ADGRV1	AR	c.15608A>Gp.(Glu5203Gly)	Chr5:g.90106685	no	3	3
ADGRV1	AR	c.9650C>Tp.(Ala3217Val)	Chr5:g.90016778	no	3	3
ADGRV1	AR	c.16297G>Tp.(Val5433Leu)	Chr5:g.90119342	yes	3	no
ADGRV1	AR	c.13757A>Gp.(Glu4586Gly)	Chr5:g.90083991	no	3	3
ADGRV1	AR	c.15962A>Tp.(Glu5321Val)	Chr5:g.90107039	yes	3	no
ADGRV1	AR	c.13411T>Gp.(Ser4471Ala)	Chr5:g.90079120	no	3	3
ADGRV1	AR	c.7582C>Tp.(Pro2528Ser)	Chr5:g.89990155	no	2	3
ADGRV1	AR	c.13340G>Tp.(Gly4447Val)	Chr5:g.90079049	no	3	3
ADGRV1	AR	c.8824G>Cp.(Asp294His)	Chr5:g.90004726	no	3	no	SPLICING -48%
ADGRV1	AR	c.17773C>Gp.(Leu5925Val)	Chr5:g.90159591	no	3	no
ADGRV1	AR	c.14970C>Ap.(Leu4990=)	Chr5:g.90103552	no	3	3	SPLICING -34%
AIPL1	AR	c.140C>Gp.(Thr47Arg)	Chr17:g.6337375	no	2	3
AIPL1	AR	c.937G>Tp.(Ala313Ser)	Chr17:g.6328998	no	2	3
AIPL1	AR	c.889A>Gp.(Met297Val)	Chr17:g.6329046	yes	3	no
AIPL1	AR	c.971G>Tp.(Arg324Leu)	Chr17:g.6328964	no	3	3
AIPL1	AR	c.98T>Cp.(Val33Ala)	Chr17:g.6337417	no	3	3
BEST1	AD/AR	c.44G>Ap.(Gly15Asp)	Chr11:g.61719322	no	3	5
BEST1	AD/AR	c.80G>Cp.(Ser27Thr)	Chr11:g.61719358	no	5	no
BEST1	AD/AR	c.400C>Gp.(Leu134Val)	Chr11:g.61723342	no	5	5
BEST1	AD/AR	c.301C>Ap.(Pro101Thr)	Chr11:g.61723243	no	3	5
BEST1	AD/AR	c.638A>Gp.(Glu213Gly)	Chr11:g.61724860	no	3	4
BEST1	AD/AR	c.846C>Ap.(Phe282Leu)	Chr11:g.6172574	yes	3	no
BEST1	AD/AR	c.889C>Gp.(Pro297Ala)	Chr11:g.61726991	no	4	5
BEST1	AD/AR	c.884_886delp.(Ile295del)	Chr11:g.61726986_61726988	no	3	5
BEST1	AD/AR	c.1144G>Ap.(Glu382Lys)	Chr11:g.61729770	no	3	3
CACNA1F	XL	c.5156G>Cp.(Arg1719Thr)	ChrX:g.49064975	yes	5	no	SPLICING -94.3%
CACNA1F	XL	c.425dupp.(Val143Glyfs*156)	ChrX:g.49087408	no	4	4
CACNA1F	XL	c.5800delp.(Asp1934Metfs*?)	ChrX:g.49061731	yes	4	no
CACNA1F	XL(F)	c.1691C>Ap.(Ala564Asp)	ChrX:g.49081442	yes	3	no
CACNA1F	XL	c.4085G>Ap.(Arg1362Gln)	ChrX:g.49068406	no	3	no
CACNA1F	XL	c.664+5G>Cp.?	ChrX:g.49086924	yes	3	no	SPLICING -100%
CACNA1F	XL	c.2576+1G>Ap.?	ChrX:g.49076092	no	5	5	SPLICING -100%
CACNA1F	XL	c.2466_2474delp.(Glu823_Glu825del)	ChrX:g.49076215_49076223	no	3	3
CDH23	AR	c.9203C>Tp.(Ala3068Val)	Chr10:g.73571272	no	3	no
CDH23	AR	c.2926A>Gp.(Ser976Gly)	Chr10:g.73464860	no	3	3
CDH23	AR	c.2239C>Tp.(Arg747Cys)	Chr10:g.73453966	no	3	3
CDH23	AR	c.5363C>Tp.(Pro1788Leu)	Chr10:g.73539199	no	3	3
CDH23	AR	c.574G>Cp.(Glu192Gln)	Chr10:g.73326643	no	2	3
CDH23	AR	c.8074G>Ap.(Val2692Met)	Chr10:g.73565934	yes	3	no
CDH23	AR	c.8866C>Tp.(Arg2956Cys)	Chr10:g.73569720	no	5	no
CDH23	AR	c.4890C>Ap.(Asn1630Lys)	Chr10:g.73537481	no	3	no
CDH23	AR	c.5363C>Tp.(Pro1788Leu)	Chr10:g.73539199	no	3	3
CDH23	AR	c.8444G>Ap.(Arg2815His)	Chr10:g.73567408	no	3	3
CDH23	AR	c.6742C>Tp.(Arg2248Trp)	Chr10:g.73556890	no	3	3
CDH23	AR	c.9148G>Ap.(Val3050Met)	Chr10:g.73571142	no	3	no
CDH23	AR	c.8018T>Cp.(Ile2673Thr)	Chr10:g.73565708	no	3	3
CDH23	AR	c.3739C>Tp.(Arg1247Cys)	Chr10:g.73491767	no	3	3
CDH23	AR	c.6869C>Tp.(Thr2290Met)	Chr10:g.71798393	no	3	3
CDH23	AR	c.3845A>Gp.(Asn1282Ser)	Chr10:g.73491873	no	3	3
CDH23	AR	c.4045C>Tp.(Arg1349Cys)	Chr10:g.73492073	no	3	3
CDH23	AR	c.6139G>Ap.(Gly2047Arg)	Chr10:g.73550978	no	3	3
CDH23	AR	c.2540C>Ap.(Pro847His)	Chr10:g.73461921	no	3	3
CDH23	AR	c.7466G>Ap.(Arg2489His)	Chr10:g.73560496	no	3	3
CDH23	AR	c.5734C>Tp.(Arg1912Trp)	Chr10:g.73545409	no	3	4
CDH23	AR	c.5410C>Tp.(Arg1804Trp)	Chr10:g.73544085	no	3	3
CDH23	AR	c.2171G>Ap.(Arg724His)	Chr10:g.73452336	no	2	3
CDH23	AR	c.9319+3_9319+6delp.?	Chr10:g.73571513_73571516	no	3	3
CDH23	AR	c.9291G>Tp.(Lys3097Asn)	Chr10:g.73571482	no	2	3
CEP290	AR	c.255T>Ap.(Asn85Lys)	Chr12:g.88532964	no	3	no
CEP290	AR	c.5834C>Gp.(Thr1945Ser)	Chr12:g.88465579	yes	3	no
CEP290	AR	c.4237G>Cp.(Asp1413His)	Chr12:g.88480233	no	3	3
CEP290	AR	c.1403G>Ap.(Cys468Tyr)	Chr12:g.88514010	no	3	no
CEP290	AR	c.1987A>Tp.(Lys663*)	Chr12:g.88508262	no	5	5
CHM	XL	c.1245-8_1245-6delp.?	ChrX:g.85156199_85156201	no	3	3	SPLICING -9%
CIB2	AR	c.523A>Cp.(Lys175Gln)	Chr15:g.78398100	no	3	3
CNGA1	AR	c.95G>Ap.(Arg32Gln)	Chr4:g.47954624	no	2	3
CNGA1	AR	c.1531G>Cp.(Asp511His)	Chr4:g.47938980	no	3	3
CNGA3	AR	c.1618G>Ap.(Val540Ile)	Chr2:g.99013251	no	3	3
CNGA3	AR	c.1279C>Tp.(Arg427Cys)	Chr2:g.99012912	no	5	5
CNGA3	AR	c.664G>Cp.(Ala222Pro)	Chr2:g.99008424	no	4	no
CNGA3	AR	c.1193A>Gp.(Asn398Ser)	Chr2:g.99012826	no	3	no
CNGA3	AR	c.740C>Tp.(Thr247Met)	Chr2:g.99012373	no	3	3
CNGA3	AR	c.1556T>Cp.(Met519Thr)	Chr2:g.99013189	no	3	no
CNGA3	AR	c.1466G>Tp.(Gly489Val)	Chr2:g.99013099	no	3	4
CNGA3	AR	c.1694C>Tp.(Thr565Met)	Chr2:g.99013327	no	5	5
CNGB1	AD/AR	c.1101_1103dupp.(Glu371dup)	Chr16:g.57983289_57983291	no	3	3
CNGB1	AD/AR	c.2153G>Cp.(Gly718Ala)	Chr16:g.57951185	no	3	3
CNGB1	AD/AR	c.3419C>Tp.(Ala1140Val)	Chr16:g.57921802	no	3	3
CNGB1	AD/AR	c.217+5G>Ap.?	Chr16:g.57998386	no	3	no	SPLICING -38%
CNGB1	AD/AR	c.1382C>Tp.(Thr461Met)	Chr16:g.57965773	no	2	3
CNGB3	AR	c.467C>Tp.(Ser156Phe)	Chr8:g.87683198	no	3	4
CNGB3	AR	c.1285dupp.(Ser429Phefs*33)	Chr8:g.87645015	no	5	5
CNGB3	AR	c.1148delp.(Thr383Ilefs*13)	Chr8:g.87656009	no	5	5
CNGB3	AR	c.1190_1192delp.(Cys397del)	Chr8:g.87645108_87645110	no	4	5
CNGB3	AR	c.1208G>Ap.(Arg403Gln)	Chr8:g.87645092	no	3	3
CNGB3	AR	c.767C>Tp.(Ala256Val)	Chr8:g.87679238	no	3	3
CNGB3	AR	c.677C>Ap.(Thr226Asn)	Chr8:g.87679328	no	3	3
CNGB3	AR	c.221C>Tp.(Ser74Phe)	Chr8:g.87738876	no	3	3
CNGB3	AR	c.913G>Ap.(Ala305Thr)	Chr8:g.87660106	no	3	3
CRB1	AR	c.4060G>Ap.(Ala1354Thr)	Chr1:g.197446848	no	3	3
CRB1	AR	c.2555T>Cp.(Ile852Thr)	Chr1:g.197397010	no	4	5
CRB1	AR	c.20A>Tp.(Asn7Ile)	Chr1:g.197237562	no	3	no
CRB1	AR	c.2506C>Ap.(Pro836Thr)	Chr1:g.197396961	no	5	4
CRX	AD	c.882G>Cp.(Trp294Cys)	Chr19:g.48343206	yes	3	no
CRX	AD	c.143G>Ap.(Arg48Gln)	Chr19:g.48339542	no	3	no
CRX	AD	c.460delp.(Thr154Profs*33)	Chr19:g.48342784	no	4	no
CRX	AD	c.861C>Ap.(Asp287Glu)	Chr19:g.48343185	yes	3	no
CRX	AD	c.281G>Ap.(Cys94Tyr)	Chr19:g.48342605	no	3	3
ELOVL4	AD	c.351T>Ap.(Asn117Lys)	Chr6:g.80634687	no	2	3
EYS	AR	c.2381G>Ap.(Arg794Gln)	Chr6:g.65655686	no	3	3
EYS	AR	c.2137+1G>Ap.?	Chr6:g.65767506	no	4	4	SPLICING -36.4%
EYS	AR	c.57A>Gp.(Ile19Met)	Chr6:g.66205247	no	3	3
EYS	AR	c.7034G>Ap.(Arg2345His)	Chr6:g.64694297	no	2	3
EYS	AR	c.9299_9302delp.(Thr3100Lysfs*26)	Chr6:g.64430625_64430628	no	5	5
EYS	AR	c.9036delp.(Leu3013Serfs*6)	Chr6:g.64430891	no	5	5
EYS	AR	c.1594A>Cp.(Lys532Gln)	Chr6:g.66053936	yes	2	no
EYS	AR	c.1274G>Ap.(Cys425Tyr)	Chr6:g.66094304	no	3	3
EYS	AR	c.9338A>Gp.(Lys3113Arg)	Chr6:g.64430589	no	3	3
EYS	AR	c.374T>Cp.(Leu125Pro)	Chr6:g.66204930	yes	3	3
EYS	AR	c.8510T>Cp.(Ile2837Thr)	Chr6:g.64431417	no	3	3
EYS	AR	c.2309A>Cp.(Gln770Pro)	Chr6:g.65655758	no	3	3
EYS	AR	c.2382_2992delp.(Cys795Hisfs*4)	Chr6:g.65596590_65622636	no	5	no
EYS	AR	c.32dupp.(Met12Aspfs*14)	Chr6:g.66205272	no	5	5
EYS	AR	c.4891C>Tp.(Pro1631Ser)	Chr6:g.65300869	no	2	3
EYS	AR	c.2027C>Tp.(Thr676Met)	Chr6:g.65767617	no	2	3
EYS	AR	c.4108C>Tp.(His1370Tyr)	Chr6:g.65301652	no	2	3
EYS	AR	c.2971C>Tp.(Leu991Phe)	Chr6:64886718	no	3	3
EYS	AR	c.7112A>Gp.(Gln2371Arg)	Chr6:g.64574195	no	3	3
EYS	AR	c.1299+5_1299+8delp.?	Chr6:g.66094271_66094274	no	4	4	SPLICING -54%
EYS	AR	c.6119T>Cp.(Val2040Ala)	Chr6:g.65016935	no	3	3
EYS	AR	c.7751C>Gp.(Thr2584Ser)	Chr6:g.64488046	no	3	3
EYS	AR	c.4350_4356delp.(Ile1451Profs*3)	Chr6:g.65301407_65301413	no	4	5
EYS	AR	c.6725G>Ap.(Arg2242His)	Chr6:g.64776231	no	3	3	SPLICING -12%
EYS	AR	c.1308C>Ap.(Cys436*)	Chr6:g.66063502	no	5	5
EYS	AR	c.5743A>Gp.(Ser1915Gly)	Chr6:g.65149147	no	3	3
EYS	AR	c.9166_9167delp.(Ile3056Glnfs*6)	Chr6:g.64430761_64430762	no	5	5
EYS	AR	c.(2352_2469)_(2965_3095)del	Chr6:g.(65655715_65622549)_(65596617_65532613)	no	5	no
EYS	AR	c.6632C>Tp.(Ser2211Leu)	Chr6:g.64776324	no	3	3
EYS	AR	c.(2023+177_2135)_(2216_2351)del	Chr6:g.(66005579_65767509)_(65707518_65655716)	no	5	no
EYS	AR	c.3686C>Tp.(Thr1229Ile)	Chr6:g.65303201	yes	3	no
GNAT2	AR	c.284A>Gp.(Tyr95Cys)	Chr1:g.109610059	yes	3	no
GRM6	AR	c.1571C>Tp.(Pro524Leu)	Chr5:g.178413684	no	3	3
GUCA1A	AD	c.470T>Cp.(Ile157Thr)	Chr6:g.42147005	no	3	3
GUCA1A	AD	c.149C>Tp.(Pro50Leu)	Chr6:g.42141500	no	3	3
GUCY2D	AD/AR	c.1093C>Tp.(Arg365Trp)	Chr17:g.7909747	no	3	3
GUCY2D	AD/AR	c.1091C>Gp.(Ala364Gly)	Chr17:g.7909745	no	3	no
GUCY2D	AD/AR	c.2512C>Tp.(Arg838Cys)	Chr17:g.7918018	no	3	5
GUCY2D	AD/AR	c.295G>Ap.(Ala99Thr)	Chr17:g.7906660	no	3	3
GUCY2D	AD/AR	c.2952C>Ap.(Cys984*)	chr17:g.7919068	no	4	no
GUCY2D	AD/AR	c.74C>Tp.(Ser25Phe)	Chr17:g.7906439	no	2	3
GUCY2D	AD/AR	c.1537C>Tp.(Leu513Phe)	Chr17:g.7910817	no	3	3
GUCY2D	AD/AR	c.1315G>Cp.(Gly439Arg)	Chr17:g.7909969	no	3	no
IMPDH1	AD	c.1598A>Gp.(Gln533Arg)	Chr7:g.128034606	no	4	3
IMPDH1	AD	c.769A>Gp.(Thr257Ala)	Chr7:g.128040404	no	3	3
IMPDH1	AD	c.1030C>Tp.(Arg344Cys)	Chr7:g.128038512	no	4	3
IMPDH1	AD	c.1551C>Tp.(Ser517=)	Chr7:g.128034653	no	2	3	SPLICING-9,5%
MERTK	AD/AR	c.878G>Ap.(Arg293His)	Chr2:g.112725747	no	2	3
MERTK	AD/AR	c.791C>Gp.(Ala264Gly)	Chr2:g.112722801	no	3	3
MERTK	AR	c.1604+5G>Ap.?	Chr2:g.112755058	no	3	3
MYO7A	AD/AR	c.223delp.(Asp75Thrfs*31)	Chr11:g.76858934	no	5	5
MYO7A	AD/AR	c.5380G>Ap.(Glu1794Lys)	Chr11:g.76915174	no	3	no
MYO7A	AD/AR	c.2506C>Tp.(Arg836Cys)	Chr11:g.76890919	no	3	3
MYO7A	AD/AR	c.2624C>Tp.(Ala875Val)	Chr11:g.76891457	no	3	3
MYO7A	AD/AR	c.2758C>Tp.(Arg920Trp)	Chr11:g.76892489	no	3	3
MYO7A	AD/AR	c.5186C>Tp.(Thr1729Met)	Chr11:g.76914122	no	3	3
MYO7A	AD/AR	c.2886G>Cp.(Gln962His)	Chr11:g.76892617	no	3	3
MYO7A	AD/AR	c.1708C>Tp.(R570*)	chr11:g.77166073	no	5	5
MYO7A	AD/AR	c.6572delp.(Asp2191Valfs*4)	chr11:g.76925665	yes	4	no
MYO7A	AD/AR	c.1788T>Ap.(Asp596Glu)	Chr11:g.76877199	yes	3	no
MYO7A	AD/AR	c.2489G>Ap.(Arg830His)	Chr11:g.76890902	no	3	3
MYO7A	AD/AR	c.5689C>Ap.(His1897Asn)	Chr11:g.76917194	no	3	no
MYO7A	AD/AR	c.3086A>Gp.(His1029Arg)	Chr11:g.76893178	no	3	3
MYO7A	AD/AR	c.6247G>Ap.(Ala2083Thr)	Chr11:g.76922875	no	3	3
MYO7A	AD/AR	c.3404C>Ap.(Ser1135Tyr)	Chr11:g.76895661	no	3	3
MYO7A	AD/AR	c.5169-2A>Gp.?	Chr11:g.76914103	no	4	4	SPLICING -100%
MYO7A	AD/AR	c.1868G>Ap.(Arg623His)	Chr11:g.76883864	no	2	3
NR2E3	AD/AR	c.844G>Ap.(Glu282Lys)	Chr15:g.71813485	no	3	3
NR2E3	AD/AR	c.227G>Ap.(Arg76Gln)	Chr15:g.71811591	no	3	5
NR2E3	AD/AR	c.371C>Tp.(Pro124Leu)	Chr15:g.71811976	no	3	3
NR2E3	AD/AR	c.932G>Ap.(Arg311Gln)	Chr15:g.71813573	no	4	5
NR2E3	AD/AR	c.119-2A>Cp.?	Chr15:g.71811481	no	5	5	SPLICING -100%
NR2E3	AD/AR	c.121G>Ap.(Val41Met)	Chr15:g.71811485	no	3	3
NYX	XL	c.718A>Cp.(Asn240His)	ChrX:g.41333424	yes	3	no
ORF15	XL	c.3092delp.(Glu1031Glyfs*58)	ChrX:g.38145160	no	5	5
ORF15	XL	c.2417A>Gp.(Glu806Gly)	ChrX:g.38145835	no	2	3
ORF15	XL	c.2694_2696delp.(Glu899del)	ChrX:g.38145561_38145563	no	3	no
ORF15	XL	c.2506dupp.(Glu836Glyfs*243)	ChrX:g.38145750	no	4	4
PCDH15	AR	c.684C>Ap.(Tyr228*)	Chr10:g.56089377	yes	5	no
PCDH15	AR	c.4208A>Gp.(Lys1403Arg)	Chr10:g.55588328	no	3	3
PCDH15	AR	c.5305C>Tp.(Pro1769Ser)	Chr10:g.55582181	no	3	3
PCDH15	AR	c.5546C>Tp.(Thr1849Met)	Chr10:g.55581940	no	3	no
PCDH15	AR	c.200G>Ap.(Gly67Glu)	Chr10:g.56138660	no	3	3
PCDH15	AR	c.2717C>Tp.(Pro906Leu)	Chr10:g.55779986	no	3	3
PCDH15	AR	c.2885G>Tp.(Arg962Leu)	Chr10:g.55721636	no	3	3
PCDH15	AR	c.2810C>Tp.(Pro937Leu)	Chr10:g.55755467	no	3	3
PCDH15	AR	c.952G>Cp.(Asp318His)	Chr10:g.55996616	no	3	3
PDE6A	AD/AR	c.2086G>Ap.(Glu696Lys)	Chr5:g.149263041	no	3	no
PDE6A	AD/AR	c.1728+5G>Tp.?	Chr5:g.149274741	no	3	no	SPLICING -60%
PDE6A	AD/AR	c.565G>Tp.(Val189Leu)	Chr5:g.149314191	yes	3	no
PDE6A	AD/AR	c.-11G>Tp?	Chr5:g.149324247	no	3	3
PDE6A	AD/AR	c.878C>Tp.(Pro293Leu)	Chr5:g.149301253	no	3	3
PDE6A	AD/AR	c.1942C>Gp.(Gln648Glu)	Chr5:g.149264127	no	3	3
PDE6A	AD/AR	c.1836G>Ap.(Met612Ile)	Chr5:g.149265830	no	3	3
PDE6A	AD/AR	c.1631G>Ap.(Arg544Gln)	Chr5:g.149274843	no	4	3
PDE6A	AD/AR	c.784G>Ap.(Ala262Thr)	Chr5:g.149310665	no	3	3
PDE6B	AD/AR	c.1401+4C>Tp.?	Chr4:g.651287	no	3	3	SPLICING -36%
PDZD7	AR	c.1288C>Tp.(Pro430Ser)	Chr10:g.102778615	yes	3	no
PRPF3	AD	c.1851G>Tp.(Glu617Asp)	Chr1:g.150321640	no	3	no	SPLICING -5%
PRPF31	AD	c.539C>Tp.(Ser180Leu)	Chr19:g.54627139	yes	3	no
PRPF31	AD	c.528G>Ap.(Gly176=)	Chr19:g.54627128	no	3	3
PRPH2	AD/AR	c.514C>Tp.(Arg172Trp)	Chr6:g.42689559	no	5	5
PRPH2	AD/AR	c.1014C>Ap.(Asp338Glu)	Chr6:g.42666060	no	3	3
PRPH2	AD/AR	c.94A>Gp.(Ile32Val)	Chr6:g.42689979	no	3	3
PRPH2	AD/AR	c.483C>Gp.(Ile161Met)	Chr6:g.42721852	no	3	3
RHO	AD/AR	c.578C>Tp.(Thr193Met)	Chr3:g.129251141	no	4	3
RHO	AD/AR	c.937-2A>Tp.?	Chr3:g.129252449	no	4	5	SPLICING -100%
RHO	AD/AR	c.568G>Ap.(Asp190Asn)	Chr3:g.129251131	no	3	5
RHO	AD/AR	c.448G>Ap.(Glu150Lys)	Chr3:g.129249805	no	5	4
RHO	AD/AR	c.1028G>Ap.(Ser343Asn)	Chr3:g.129252542	no	3	5
RLBP1	AR	c.1A>Tp.?	Chr15:g.89762206	no	4	3
RP1	AD/AR	c.5105A>Gp.(Asp1702Gly)	Chr8:g.55541547	no	3	no
RP1	AD/AR	c.2339G>Tp.(Arg780Ile)	Chr8:g.55538781	no	3	3
RP1	AD/AR	c.2386G>Ap.(Gly796Ser)	Chr8:g.55538828	no	2	3
RP1	AD/AR	c.3157delp.(Tyr1053Thrfs*4)	Chr8:g.55539599	no	5	5
RP1	AD/AR	c.5962dupp.(Ile1988Asnfs*3)	Chr8:g.55542404	no	5	5
RP1	AD/AR	c.5673G>Tp.(Leu1891Phe)	Chr8:g.55542115	no	3	3
RP1	AD/AR	c.2635G>Cp.(Ala879Pro)	Chr8:g.55539077	no	2	no
RP1	AD/AR	c.1268C>Tp.(Ala423Val)	Chr8:g.55537710	no	2	no
RP1	AD/AR	c.6073C>Tp.(Gln2025*)	Chr8:g.55542515	no	3	no
RP2	XL	c.653_669delp.(Arg218Ilefs*11)	ChrX:g.46713461_46713477	yes	4	no
RP2	XL	c.1022A>Cp.(Tyr341Ser)	ChrX:g.46739173	yes	3	no
RP2	XL	c.713T>Ap.(Val238Glu)	ChrX:g.46713521	yes	3	no
RP2	XL	c.437G>Tp.(Gly146Val)	ChrX:g.46713245	yes	3	no
RP2	XL	c.4G>Tp.(Gly2Cys)	ChrX:g.46696539	yes	4	no
RPE65	AR	c.845A>Gp.(Asn282Ser)	Chr1:g.68904887	no	3	3
RPE65	AR	c.1543C>Tp.(Arg515Trp)	Chr1:g.68895518	no	4	5
RPE65	AR	c.1555G>Tp.(Glu519*)	Chr1:g.68895506	no	3	5
RPE65	AR	c.1067dupp.(Asn356Lysfs*9)	Chr1:g.68903931	no	5	5
RPE65	AR	c.1547C>Tp.(Ala516Val)	Chr1:g.68895514	no	3	5
RPE65	AR	c.272G>Ap.(Arg91Gln)	Chr1:g.68910540	no	3	5
RPE65	AR	c.1112C>Tp.(Pro371Leu)	Chr1:g.68903886	no	3	no
RPE65	AR	c.394C>Tp.(Ala132Thr)	Chr1:g.68910315	no	3	3
RPE65	AR	c.254G>Ap.(Arg85His)	Chr1:g.68910558	no	4	3
RPE65	AR	c.718G>Ap.(Val240Ile)	Chr1:g.68905251	no	4	3
RPGR	XL	c.1685_1686delp.(His562Argfs*20)	ChrX:g.38147181_38147182	no	4	5
RPGRIP1	AR	c.930+3A>Gp.?	Chr14:g.21778769	no	3	3	SPLICING -27%
RPGRIP1	AR	c.1197C>Gp.(Asn399Lys)	Chr14:g.21785900	yes	3	no
RS1	XL	c.574C>Tp.(Pro192Ser)	ChrX:g.18660225	no	4	5
RS1	XL	c.471dupp.(Asp158Argfs*2)	ChrX:g.18662601	yes	4	no
RS1	XL	c.637C>Tp.(Arg213Trp)	ChrX:g.18660162	no	3	5
SLC24A1	AR	c.76C>Tp.(Leu26Phe)	Chr15:g.6591649	no	3	3
SPATA7	AR	c.1425G>Tp.(Leu475Phe)	Chr14:g.88904391	no	3	3
SPATA7	AR	c.923G>Ap.(Cys308Tyr)	Chr14:g.88895702	no	2	3
SPATA7	AR	c.1238A>Gp.(His413Arg)	Chr14:g.88904204	no	3	3
TRPM1	AD/AR	c.3430+8C>Tp?	Chr15:g.31319110	no	3	3	SPLICING -24%
TRPM1	AD/AR	c.3053A>Gp.(Gln1018Arg)	Chr15:g.31323194	yes	3	no
TRPM1	AD/AR	c.2398A>Gp.(Arg800Gly)	Chr15:g.31330021	no	3	3
TULP1	AR	c.544A>Gp.(Arg182Gly)	Chr6:g.35477661	no	3	3
TULP1	AR	c.1600A>Gp.(Ser534Gly)	Chr6:g.35466133	no	3	3
USH1C	AR	c.1276G>Ap.(Gly426Arg)	Chr11:g.17538956	yes	3	no
USH2A	AR	c.13978C>Tp.(Pro4660Ser)	Chr1:g.215844469	no	3	3
USH2A	AR	c.2276G>Cp.(Cys759Ser)	Chr1:g.216420460	yes	3	no
USH2A	AR	c.13811G>Ap.(Arg4604Lys)	Chr1:g.215847442	yes	3	no	SPLICING -41.9%
USH2A	AR	c.2276G>Tp.(Cys759Phe)	Chr1:g.216247118	no	5	5
USH2A	AR	c.5959T>Ap.(Tyr1987Asn)	Chr1:g.216243533	no	3	3
USH2A	AR	c.13534A>Tp.(Ser4512Cys)	Chr1:g.215847719	no	3	no
USH2A	AR	c.11664G>Ap.(Met3888Ile)	Chr1:g.215914764	no	3	3
USH2A	AR	c.232T>Gp.(Phe78Val)	Chr1:g.216595447	no	3	3
USH2A	AR	c.785_1840del	Chr1:g.216500997_216465516	no	4	no
USH2A	AR	c.11927C>Tp.(Thr3976Met)	Chr1:g.215901511	no	3	3
USH2A	AR	c.7932G>Ap.(Trp2644*)	Chr1:g.216062059	no	5	5
USH2A	AR	c.1606T>Cp.(Cys536Arg)	Chr1:g.216495263	no	3	5
USH2A	AR	c.11156G>Ap.(Arg3719His)	Chr1:g.215933077	no	5	5
USH2A	AR	c.566G>Ap.(Arg189His)	Chr1:g.216591941	no	3	3
USH2A	AR	c.1841-2A>Gp.?	Chr1:g.216462754	no	5	5	SPLICING -100%
USH2A	AR	c.5858C>Gp.(Ala1953Gly)	Chr1:g.216243634	no	3	3
USH2A	AR	c.14753C>Tp.(Thr4918Met)	Chr1:g.215820902	no	3	3
USH2A	AR	c.3203C>Tp.(Ser1068Phe)	Chr1:g.216380728	no	3	no
USH2A	AR	c.5917G>Tp.(Val1973Leu)	Chr1:g.216243575	no	4	no
USH2A	AR	c.11815G>Ap.(Glu3939Lys)	Chr1:g.215901623	no	3	3
USH2A	AR	c.10182G>Ap.(Lys3394=)	Chr1:g.215963401	no	4	3	SPLICING -70%
USH2A	AR	c.14771G>Tp.(Ser4924Ile)	Chr1:g.215820884	no	3	3
USH2A	AR	c.4016T>Gp.(Val1339Gly)	Chr1:g.216371722	no	3	3
USH2A	AR	c.12994G>Cp.(Ala4332Pro)	Chr1:g.215848259	yes	3	no
USH2A	AR	c.131G>Ap.(Gly44Glu)	Chr1:g.216595548	no	3	3
USH2A	AR	c.4106C>Tp.(Ser1369Leu)	Chr1:g.216370040	no	3	4
USH2A	AR	c.6749A>Gp.(His2250Arg)	Chr1:g.216166418	no	3	no
USH2A	AR	c.11864G>Ap.(Trp3955*)	Chr1:g.215901574	no	5	5
USH2A	AR	c.4628_4987delp.(Gly1543_Pro1662del)	Chr1:g.216260061_216270555	no	5	no
USH2A	AR	c.1705G>Ap.(Ala569Thr)	Chr1:g.216465652	no	3	3
USH2A	AR	c.10933G>Ap.(Val3645Ile)	Chr1:g.215953191	no	3	3
USH2A	AR	c.1036A>Gp.(Asn346Asp)	Chr1:g.216498754	no	4	3
USH2A	AR	c.2296T>Cp.(Cys766Arg)	Chr1:g.216420440	no	5	5
USH2A	AR	c.3381delp.(Thr1128Profs*10)	Chr1:g.216373399del	no	5	5
USH2A	AR	c.10388-1G>Tp.?	Chr1:g.215956278	yes	4	no	SPLICING -100%
USH2A	AR	c.12823T>Ap.(Ser4275Thr)	Chr1:g.215848430	no	2	3
USH2A	AR	c.2299delp.(Glu767Serfs*21)	Chr1:g.216420437	no	5	5
USH2A	AR	c.6024A>Cp.(Glu2008Asp)	Chr1:g.216243468	no	2	no
USH2A	AR	c.5103C>Ap.(Asn1701Lys)	Chr1:g.216258104	no	2	no
USH2A	AR	c.11572A>Gp.(Met3858Val)	Chr1:g.215914856	no	2	3
USH2A	AR	c.1055C>Tp.(Thr352Ile)	Chr1:g.216498735	no	4	5
USH2A	AR	c.12575G>Ap.(Arg4192His)	Chr1:g.215848678	no	2	4
USH2A	AR	c.15322delp.(Arg5108Glyfs*6)	Chr1:g.215802353	no	4	4
USH2A	AR	c.8146G>Ap.(Glu2716Lys)	Chr1:g.216061845	no	3	3
USH2A	AR	c.3395G>Ap.(Gly1132Asp)	Chr1:g.216373385	no	3	2
USH2A	AR	c.5624A>Gp.(Asn1875Ser)	Chr1:g.216246591	no	2	3
USH2A	AR	c.14150C>Ap.(Ser471Tyr)	Chr1:g.215824127	yes	3	no
USH2A	AR	c.3853T>Gp.(Ser1285Ala)	Chr1:g.216371885	yes	3	no
USH2A	AR	c.8254G>Ap.(Gly2752Arg)	Chr1:g.216052410	no	3	5
USH2A	AR	c.10670T>Cp.(Ile3557Thr)	Chr1:g.215955454	yes	3	no
USH2A	AR	c.(760_800)_(1793_1881)del	Chr1:g.(216538319_216500981)_(216465564_216462712)	yes	5	no
USH2A	AR	c.(4527_4679)_(4921_5102)del	Chr1:g.(216348694_216270504)_(216260127_216258105)	no	5	no
USH2A	AR	c.7168G>Ap.(Gly2390Arg)	Chr1:g.216108090	no	3	3
USH2A	AR	c.6347A>Gp.(His2116Arg)	Chr1:g.216173883	no	3	3
