# Supplementary material for: Genetic Characterization of 191 Probands with Inherited Retinal Dystrophy by Targeted NGS Analysis
Source: Genes (Basel). 2024 Jun 12;15(6):766. doi: 10.3390/genes15060766 (PMC11203276; doi:10.3390/genes15060766)
Supplement: Supplementary file 1 [file genes-15-00766-s001.zip › Tab. S5.xlsx]

## Sheet: Foglio1
ID	RELATIVE	SYMPTOMATIC	INFORMATIVE	VARIANT 1	ALLELE STATE	VARIANT 2	ALLELE STATE	VARIANT 3	ALLELE STATE
4A	mother	no	yes	ABCA4:c.5882G>Ap.(Gly1961Glu)	HET
4B	father	no	yes	ABCA4:c.4224G>Cp.(Trp1408Cys)	HET
7A	mother	no	yes	CACNA1F:c.5156G>Cp.(Arg1719Thr)	HET
7B	father	no	yes	N/N
7C	aunt	no	yes	CACNA1F:c.5156G>Cp.(Arg1719Thr)	HET
7D	cousin	yes	yes	CACNA1F:c.5156G>Cp.(Arg1719Thr)	HEM
10A	mother	no	yes	RP2: c.653_669delp.(Arg218Ilefs*11)	HET
10B	aunt	no	yes	RP2: c.653_669delp.(Arg218Ilefs*11)	HET
10C	cousin	yes	yes	RP2: c.653_669delp.(Arg218Ilefs*11)	HEM
13A	mother	mild	yes	CACNA1F: c.425dupp.(Val143Glyfs*156)	HET
13B	brother	no	yes	N/N
19A	brother	yes	yes	CACNA1F:c.5800delp.(Asp1934Metfs*?)	HEM
20A	sister	no	yes	RS1:c.574C>Tp.(Pro192Ser)	HET
20B	nephew	yes	yes	RS1:c.574C>Tp.(Pro192Ser)	HEM
33A	mother	no	no	N/N
33B	father	no	no	N/N
34A	mother	no	yes	BEST1: c.301C>Ap.(Pro101Thr)	HET
34B	father	no	yes	BEST1:c.400C>Gp.(Leu134Val)	HET
35A	mother	no	yes	ABCA4: c.455G>Ap.(Arg152Gln)	HET	ABCA4: c.4668-26C>Ap.?	HET
35B	father	no	yes	N/N		N/N
39A	mother	no	yes	USH2A: c.232T>Gp.(Phe78Val)	HET	USH2A:c.11927C>Tp.(Thr3976Met)	HET
39B	father	no	yes	N/N		N/N
42A	mother	no	yes	N/N
42B	father	no	yes	NR2E3:c.844G>Ap.(Glu282Lys)	HET
45A	son	no	yes	USH2A:c.11156G>Ap.(Arg3719His)	HET
48A	father	no	yes	RPE65: c.1555G>Tp.(Glu519*)	HET
49A	mother	yes	yes	GUCY2D:c.2512C>Tp.(Arg838Cys)	HET
49B	sister	yes	yes	GUCY2D:c.2512C>Tp.(Arg838Cys)	HET
49C	uncle	yes	yes	GUCY2D:c.2512C>Tp.(Arg838Cys)	HET
49D	grandfather	yes	yes	GUCY2D:c.2512C>Tp.(Arg838Cys)	HET
51A	mother	no	no	N/N
51B	brother	no	no	N/N
58A	mother	no	no	CNGA3: c.1279C>Tp.(Arg427Cys)	HET
58B	father	no	no	CNGA3: c.1279C>Tp.(Arg427Cys)	HET
59A	mother	no	yes	NR2E3: c.227G>Ap.(Arg76Gln)	HET
59B	father	yes	yes	RP1:c.2339G>Tp.(Arg780Ile)	HET
63A	mother	no	yes	EYS:c.9036delp.(Leu3013Serfs*6)	HET
63B	father	no	yes	EYS:c.9299_9302delp.(Thr3100Lysfs*26)	HET	USH2A:c.5858C>Gp.(Ala1953Gly)	HET	USH2A: c.14753C>Tp.(Thr4918Met)	HET
65A	son	no	yes	USH2A: c.10182G>Ap.(Lys3394=)	HET
65B	daughter	no	yes	USH2A: c.10182G>Ap.(Lys3394=)	HET
68A	mother	no	yes	RPE65: c.1547C>Tp.(Ala516Val)	HET
68B	father	no	yes	RPE65:c.1067dupp.(Asn356Lysfs*9)	HET
69A	father	?	no	BEST1: c.301C>Ap.(Pro101Thr)	HET
72A	mother	no	yes	ABCA4: c.5882G>Ap.(Gly1961Glu)	HET
73A	mother	no	yes	CNGB3: c.1148delp.(Thr383Ilefs*13)	HET
73B	father	no	yes	CNGB3: c.1190_1192delp.(Cys397del)	HET
74A	mother	no	yes	RPE65:c.272G>Ap.(Arg91Gln)	HET
74B	father	no	yes	N/N
75A	mother	no	no	N/N
75B	father	no	no	ABCA4: c.2588G>Cp.(Gly863Ala)	HET
76A	mother	no	yes	ABCA4: c.2894A>Gp.(Asn965Ser)	HET
77A	mother	no	yes	N/N
77B	father	no	yes	CNGB3:c.1208G>Ap.(Arg403Gln)	HET	CACNA1F:c.1691C>Ap.(Ala564Asp)	HEM
84A	mother	no	yes	BEST1:c.638A>Gp.(Glu213Gly)	HET	RP1:c.2386G>Ap.(Gly796Ser)	HET
84B	father	no	yes	BEST1: c.846C>Ap.(Phe282Leu)	HET
87A	mother	no	yes	ABCA4:c.717G>Ap.(Trp239*)	HET	EYS:c.9338A>Gp.(Lys3113Arg)	HET
88A	mother	no	yes	RP1:c.5962dupp.(Ile1988Asnfs*3)	HET
88B	father	no	yes	RP1:c.3157delp.(Tyr1053Thrfs*4)	HET	PRPH2:c.1014C>Ap.(Asp338Glu)	HET	IMPDH1:c.1598A>Gp.(Gln533Arg)	HET
88C	sister	no	yes	RP1:c.5962dupp.(Ile1988Asnfs*3)	HET
89A	mother	no	yes	ABCA4:c.982G>Tp.(Glu328*)	HET
89B	father	no	yes	ABCA4: c.5882G>Ap.(Gly1961Glu)	HET	CRX:c.143G>Ap.(Arg48Gln)	HET
90A	mother	no	yes	N/N
94A	mother	no	yes	ABCA4: c.3322C>Tp.(Arg1108Cys)	HET	EYS:c.8510T>Cp.(Ile2837Thr)	HET
94B	father	no	yes	ABCA4:c.3292C>Tp.(Arg1098Cys)	HET
96A	sister	yes	yes	RHO:c.568G>Ap.(Asp190Asn)	HET
97A	mother	?	no	GUCA1A:c.470T>Cp.(Ile157Thr)	HET
97B	father	?	no	N/N
98A	mother	no	yes	CACNA1F:c.664+5G>Cp.?	HET
98B	father	no	yes	ELOVL4:c.351T>Ap.(Asn117Lys)	HET
100A	daughter	no	yes	EYS:c.9299_9302delp.(Thr3100Lysfs*26)	HET
101A	sister	yes	yes	ABCA4:c.173A>Tp.(Asn58Ile)	HET	ABCA4: c.286A>Gp.(Asn96Asp)	HET	ABCA4: c.5882G>Ap.(Gly1961Glu)	HET
101B	sister	no	yes	ABCA4: c.286A>Gp.(Asn96Asp)	HET
103A	mother	no	yes	EYS:c.32dupp.(Met12Aspfs*14)	HET	EYS: c.4891C>Tp.(Pro1631Ser)	HET
103B	father	no	yes	N/N
105A	mother	no	yes	ADGRV1:c.3848T>Cp.(Leu1283Pro)	HET
105B	father	no	yes	GUCY2D:c.295G>Ap.(Ala99Thr)	HET	ABCA4:c.6721C>Gp.(Leu2241Val)	HET
106A	mother	no	yes	ABCA4:c.982G>Tp.(Glu328*)	HET
106B	father	no	yes	ABCA4: c.5318C>Tp.(Ala1773Val)	HET
117A	daughter	no	yes	N/N
118A	mother	no	yes	CNGA3:c.1556T>Cp.(Met519Thr)	HET
118B	father	no	yes	CNGA3:c.1279C>Tp.(Arg427Cys)	HET	USH2A:c.10933G>Ap.(Val3645Ile)	HET
123A	brother	no	yes	USH2A: c.2296T>Cp.(Cys766Arg)	HET
123B	son	no	yes	USH2A: c.1036A>Gp.(Asn346Asp)	HET
126A	mother	no	yes	ABCA4: c.768G>Tp.(Val256=)	HET
126B	father	no	yes	ABCA4: c.5882G>Ap.(Gly1961Glu)	HET	EYS:c.2027C>Tp.(Thr676Met)	HET
127A	mother	no	yes	ABCA4:c.5882G>Ap.(Gly1961Glu)	HET
127B	father	no	yes	ABCA4:c.571-2A>Tp.?	HET
129A	mother	no	yes	ADGRV1:c.15608A>Gp.(Glu5203Gly)	HET
129B	father	no	yes	RP1:c.2635G>Cp.(Ala879Pro)	HET
132A	mother	no	yes	EYS:c.1299+5_1299+8delp.?	HET
132B	father	no	yes	EYS:c.(2352_2469)_(2965_3095)del	HET
134A	mother	no	yes	N/N
134B	father	no	yes	CNGB1:c.1101_1103dupp.(Glu371dup)	HET	CNGB1: c.2153G>Cp.(Gly718Ala)	HET	CNGB1: c.3419C>Tp.(Ala1140Val)	HET
136A	mother	no	yes	CRX:c.281G>Ap.(Cys94Tyr)	HET	TRPM1:c.3430+8C>Tp?	HET
136B	brother	?	yes	CRX:c.281G>Ap.(Cys94Tyr)	HET
137A	daughter	no	yes	CNGA3:c.1466G>Tp.(Gly489Val)	HET	USH2A:c.5103C>Ap.(Asn1701Lys)	HET	USH2A:c.11572A>Gp.(Met3858Val)	HET
137B	son	no	yes	CNGA3:c.1466G>Tp.(Gly489Val)	HET
140A	mother	no	yes	PCDH15:c.200G>Ap.(Gly67Glu)	HET	CDH23:c.7466G>Ap.(Arg2489His)	HET
140B	father	no	yes	N/N
140C	brother	no	yes	CHM:c.1245-8_1245-6delp.?	HEM
141A	daughter	no	yes	PCDH15:c.2717C>Tp.(Pro906Leu)	HET
144A	son	no	yes	RP1: c.2339G>Tp.(Arg780Ile)	HET
149A	mother	no	yes	AIPL1:c.971G>Tp.(Arg324Leu)	HET	TRPM1:c.3053A>Gp.(Gln1018Arg)	HET	GUCY2D:c.1537C>Tp.(Leu513Phe)	HET
149B	father	no	yes	AIPL1:c.889A>Gp.(Met297Val)	HET
152A	daughter	no	yes	N/N	HET
154A	son	no	yes	USH2A:c.3395G>Ap.(Gly1132Asp)	HET	USH2A: c.5624A>Gp.(Asn1875Ser)	HET	SPATA7:c.923G>Ap.(Cys308Tyr)	HET	SPATA7:c.1238A>Gp.(His413Arg)	HET
154B	son	no	yes	USH2A:c.3395G>Ap.(Gly1132Asp)	HET	USH2A: c.5624A>Gp.(Asn1875Ser)	HET	CNGB1:c.1101_1103dupp.(Glu371dup)	HET	PRPH2:c.483C>Gp.(Ile161Met)	HET
157A	mother	no	yes	RP2:c.713T>Ap.(Val238Glu)	HET
157B	father	no	yes	PDE6A:c.1728+5G>Tp.?	HET
157C	uncle	no	yes	N/N
170A	brother	yes	yes	CNGB1:c.217+5G>Ap.?	HOM	ABCA4 :c.6119G>Ap.(Arg2040Gln)	HET
172A	mother	no	no	ORF15:c.2694_2696delp.(Glu899del)	HET
173A	mother	no	yes	N/N
173B	father	no	yes	MERTK:c.791C>Gp.(Ala264Gly)	HET
174A	mother	no	yes	ABCA4:c.5761G>Ap.(Val1921Met)	HET
174B	father	no	yes	ABCA4:c.5425_5426delp.(Ile1809Tyrfs*8)	HET
174C	brother	yes	yes	ABCA4:c.5761G>Ap.(Val1921Met)	HET	ABCA4:c.5425_5426delp.(Ile1809Tyrfs*8)	HET
174D	brother	yes	yes	ABCA4:c.5761G>Ap.(Val1921Met)	HET	ABCA4:c.5425_5426delp.(Ile1809Tyrfs*8)	HET
175A	mother	no	yes	PDE6A:c.1942C>Gp.(Gln648Glu)	HET
175B	father	no	yes	N/N
177A	brother	no	yes	RP2:c.4G>Tp.(Gly2Cys)	HEM
183A	son	no	yes	USH2A:c.2299delp.(Glu767Serfs*21)	HET	CNGB1:c.1382C>Tp.(Thr461Met)	HET	MERTK:c.878G>Ap.(Arg293His)	HET
188A	sister	yes	yes	IMPDH1:c.1551C>Tp.(Ser517=)	HET	MYO7A: c.1868G>Ap.(Arg623His)	HET
188B	brother	no	yes	MYO7A: c.1868G>Ap.(Arg623His)	HET
188C	brother	no	yes	MYO7A: c.1868G>Ap.(Arg623His)	HET
191A	mother	no	yes	NYX:c.718A>Cp.(Asn240His)	HET
